# Supplementary material for: Habitat restoration opportunities, climatic niche contraction, and conservation biogeography in California's San Joaquin Desert
Source: PLoS One. 2019 Jan 15;14(1):e0210766. doi: 10.1371/journal.pone.0210766 (PMC6333358; doi:10.1371/journal.pone.0210766)
Supplement: S2 Table — (XLSX) [file pone.0210766.s003.xlsx]

## Sheet: Sheet1
S2 Table. Biases and critiques of previous species distribution models for San Joaquin Desert species.
	Pearce et al. 2015	Bean et al. 2014	Cypher et al. 2013
Sampling bias; conflated land use and environmental determinants of habitat suitability	X	X
Erroneous procedure used for merging multiple model runs based on data subsets	X
Low number of occurrence points associated with a multitude of dummy variables associated with land use and hydrological categorical variables; low predictive power within these categories	X
Expert assessment based SDM; not statistically linked to empirical occurrence data			X
