# Supplementary material for: Habitat restoration opportunities, climatic niche contraction, and conservation biogeography in California's San Joaquin Desert
Source: PLoS One. 2019 Jan 15;14(1):e0210766. doi: 10.1371/journal.pone.0210766 (PMC6333358; doi:10.1371/journal.pone.0210766)
Supplement: S3 Table — (XLSX) [file pone.0210766.s004.xlsx]

## Sheet: Sheet1
S3 Table. Information on 11 candidate predictor variables evaluated for their strength in determining habitat quality and distribution.
Variable	Abbrev.	Definition and explanation
Climate, Hyrdoclimate, Ecophysiology, and Vegetation
Hours of Restriction	Hr	Average number of hours per day during the breeding season (AMJJ) that operative environmental temperatures are too hot for G. sila to be active above ground (Sinervo et al., 2010). Derived at 270-m resolution for the period 1981–2010.
Hours of Activity	Ha	Average number of hours per day during the active season (AMJJASO) that operative environmental temperatures are hot enough for G. sila to be active above ground (Sinervo et al., 2010). Derived at 270-m resolution for the period 1981–2010.
Precipitation	MAP	Mean annual precipitation. Derived at 270-m resolution for the period 1981–2010 (Flint & Flint, 2012).
Actual Evapotranspiration	AET	Actual evapotranspiration is a strong correlate of vegetation productivity. Derived at 270-m resolution from the basin characterization model for the period 1981–2010 (Flint & Flint, 2012).
Vegetation Index	NDVI	Normalized difference vegetation index is a satellite measurement of vegetation productivity. Values are the mean NDVI for the period 2001–2010 as derived from 250m resolution MODIS satellite data.
Climate Water Deficit	CWD	Climate water deficit is an index of drought stress and is defined as the difference between actual evapotranspiration and potential evapotranspiration. Derived at 270-m resolution from the basin characterization model for the period 1981–2010 (Flint & Flint, 2012).
Topography
Slope	slope	Slope in degrees as derived from 30-m grid cells.
Soil
Percent Clay	clay	Percent soil clay in the surface horizon as derived from SSURGO and with missing values filled with estimates from Hengl et al (2014).
Soil pH	pH	pH of the surface horizon as derived from SSURGO and with missing values filled with estimates from Hengl et al (2014).
Electrical Conductivity	EC	Electrical conductivity of soil in the surface horizon as derived from SSURGO and with missing values filled with estimates from Hengl et al (2014).
Interspecific Interaction
Dipodomys suitability	dipo	Modeled habitat suitability for Dipodomys spp. Kangaroo rats (Dipodomys spp) are in important keystone species in the San Joaquin Desert and other arid ecosystems. They improve habitat for G. sila by creating burrows, maintaining networks of paths through herbaceous vegetation, and regulating herbaceous vegetation density. The Maxent model was fit to statewide species occurrence data and the foll…
