# Supplementary material for: Habitat restoration opportunities, climatic niche contraction, and conservation biogeography in California's San Joaquin Desert
Source: PLoS One. 2019 Jan 15;14(1):e0210766. doi: 10.1371/journal.pone.0210766 (PMC6333358; doi:10.1371/journal.pone.0210766)
Supplement: S4 Table — (XLSX) [file pone.0210766.s005.xlsx]

## Sheet: Sheet1
S4 Table. Summary of resurvey effort for two apparently extirpated historical record locations at or near the historical northern range margin of Gambelia sila.
Latitude, Longitude	Resurvey Period and Effort	Historical Record Information
37.63779, -121.4937	Annually 1989–1994, 1997, 2000; ca. 200 person-hours resurvey effort per year.	Corral Hollow Road, 1958 Laurie Vitt observations.
37.47642, -121.2342	Annually 1989–1994, 2001, 2008; ca. 200 person-hours resurvey effort per year.	Del Puerto Canyon, 1958 Laurie Vitt observations.
