# Supplementary material for: Habitat restoration opportunities, climatic niche contraction, and conservation biogeography in California's San Joaquin Desert
Source: PLoS One. 2019 Jan 15;14(1):e0210766. doi: 10.1371/journal.pone.0210766 (PMC6333358; doi:10.1371/journal.pone.0210766)
Supplement: S5 Table — This list is by no means comprehensive. It is a partial list of locations where the authors and collaborators have observed habitat loss in the course of other work duties. Examining historical aerial imagery in the vicinity of many of these disturbances reveals additional instances of habitat loss that are not included in this table. Year and acreage of disturbances may represent multi-year habitat erosion processes. (XLSX) [file pone.0210766.s006.xlsx]

## Sheet: Sheet1
S5 Table. Locations of some recent Gambelia sila habitat destruction. This list is by no means comprehensive. It is a partial list of locations where the authors and collaborators have observed habitat loss in the course of other work duties. Examining historical aerial imagery in the vicinity of many of these disturbances reveals additional instances of habitat loss that are not included in this…
Year	County	Adjacent to Protected Habitat	Distance to Documented G. sila Occupancy	Corridor Connecting Habitat Patches	Approx. Acreage	Latitude, Longitude
2015	Kern	No	On Site	N	160	35.409198, -119.399173
2007	Kern	Yes	< 700 m	Y	220	35.479899, -119.425824
2008	Kern	Yes	< 300 m	N	200	35.127131, -119.354716
2015	Kern	Yes	< 150 m	N	180	35.213365, -119.416336
2015	Tulare	Yes	On Site	Y	320	35.796286, -119.388074
2011	Tulare	Yes	< 200 m	N	160	35.772953, -119.411945
2012	Tulare	Yes	< 2.5 km	Y	640	35.782770, -119.517220
2003	Tulare	Yes	On Site	Y	160	35.796215, -119.394069
2007	Kings	No	On Site	Y	10000	35.843955, -119.803449
2011	Kern	Yes	< 500 m	N	85	35.370365, -119.498551
2012	Kern	No	< 250 m	N	200	35.264218, -119.259748
2016	Madera	Yes	On Site	N	160	36.884134, -120.309301
2013	Madera	Yes	On Site	N	80	36.877427, -120.315046
2009	Tulare	Yes	On Site	Y	2500	35.836928, -119.368604
2012	Tulare	Yes	< 1km	N	150	35.832188, -119.330774
2013	Kern	No	< 2km	N	5	35.614723, -119.650583
2013	Tulare	Yes	< 200m	N	100	35.866522, -119.326672
2014	Kings	No	< 300m	N	1840	36.203196, -119.726509
2015	Kern	Yes	< 2km	Y	757	35.622921, -119.628334
2015	Kings	Yes	On Site	Y	1500	35.803193, -119.562347
2016	Kern	No	< 3 km	N	151	35.621325, -119.639746
2016	Kern	No	< 12 km	N	80	35.447827, -119.274736
2016	Kern	Yes	On Site	Y	20	35.463298, -119.387983
