# Supplementary material for: Habitat restoration opportunities, climatic niche contraction, and conservation biogeography in California's San Joaquin Desert
Source: PLoS One. 2019 Jan 15;14(1):e0210766. doi: 10.1371/journal.pone.0210766 (PMC6333358; doi:10.1371/journal.pone.0210766)
Supplement: S6 Table — Scars from former ploughing are clearly visible on aerial imagery of these sites. (XLSX) [file pone.0210766.s007.xlsx]

## Sheet: Sheet1
S6 Table. Locations of Gambelia sila occurrence observed on retired agricultural lands. Scars from former ploughing are clearly visible on aerial imagery of these sites.
Latitude, Longitude	Year of G. sila Observation
35.088084, -119.679246	2012
35.088777, -119.679645	2012
35.089945, -119.677698	2012
35.268610, -119.860016	2012
35.270076, -119.858573	2012
35.271588, -119.859976	2012
36.626220, -120.863500	2009
