# Supplementary material for: Habitat restoration opportunities, climatic niche contraction, and conservation biogeography in California's San Joaquin Desert
Source: PLoS One. 2019 Jan 15;14(1):e0210766. doi: 10.1371/journal.pone.0210766 (PMC6333358; doi:10.1371/journal.pone.0210766)
Supplement: S1 File — Zipped file includes GeoTIFF files representing continuous and binary historical habitat suitability for Gambelia sila (see text). (ZIP) [file pone.0210766.s014.zip]

Archive with 2 entries (2 files):
- G_sila_bin_suit.tif
- G_sila_cont_suit.tif
